# Supplementary material for: Haplotype diversity of 17 Y-STR in the Iranian population
Source: BMC Genomics. 2024 Apr 2;25:332. doi: 10.1186/s12864-024-10217-1 (PMC10986111; doi:10.1186/s12864-024-10217-1)
Supplement: Supplementary file 2 — Supplementary Material 2 [file 12864_2024_10217_MOESM2_ESM.xlsx]

## Sheet: Sheet1
Supplementary Table 2: Haploid Diversity by locus in Iranian population (n=1355, Locus=17)
		DYS19	DYS389I	DYS389II	DYS390	DYS391	DYS392	DYS393	DYS385a	DYS385b	DYS438	DYS439	DYS437	DYS448	DYS456	DYS458	DYS635	GATA H4
Kermanshah	N	74	74	74	74	74	74	74	74	74	74	74	74	74	74	74	74	74
	Na	5	3	7	6	4	6	4	10	9	4	4	4	5	5	7	7	4
	Ne	3.77655	2.09487	4.02056	4.53311	1.8025	1.5382	3.07295	6.55024	6.58173	2.70286	3.08681	2.3086	2.76008	2.93777	4.48852	4.45928	3.17265
	I	1.42606	0.888408	1.56374	1.60929	0.779914	0.764979	1.1957	2.02319	1.98626	1.11031	1.23063	0.987287	1.18497	1.25503	1.63342	1.66502	1.25174
	h	0.735208	0.522644	0.751278	0.779401	0.445215	0.34989	0.67458	0.847334	0.848064	0.630022	0.676041	0.566837	0.637692	0.659606	0.77721	0.775749	0.684806
	uh	0.74528	0.529804	0.76157	0.790078	0.451314	0.354683	0.683821	0.858941	0.859682	0.638652	0.685302	0.574602	0.646427	0.668641	0.787856	0.786375	0.694187
Kurdestan	N	49	49	49	49	49	49	49	49	49	49	49	49	49	49	49	49	49
	Na	5	3	6	5	5	6	4	9	10	4	5	4	5	5	6	5	4
	Ne	3.33936	2.04689	3.48476	2.57342	2.65891	1.94728	2.55154	5.59674	4.97101	3.09009	3.49491	2.1229	2.70079	2.75029	3.85393	3.50511	3.12224
	I	1.35898	0.88058	1.43602	1.13206	1.15091	1.02058	1.08635	1.90266	1.88351	1.22902	1.35692	0.946521	1.18669	1.1822	1.51819	1.38938	1.24289
	h	0.700541	0.511454	0.713036	0.611412	0.623907	0.486464	0.60808	0.821324	0.798834	0.676385	0.713869	0.528946	0.629738	0.636401	0.740525	0.714702	0.679717
	uh	0.715136	0.522109	0.727891	0.62415	0.636905	0.496599	0.620748	0.838435	0.815476	0.690476	0.728741	0.539966	0.642857	0.64966	0.755952	0.729592	0.693878
Ilam	N	54	54	54	54	54	54	54	54	54	54	54	54	54	54	54	54	54
	Na	4	4	5	7	4	7	5	9	11	5	5	3	5	3	7	8	4
	Ne	2.50086	2.11611	3.57353	3.46318	1.85732	2.12536	3.0124	5.50189	6.56757	2.44631	3.06947	2.44221	2.60357	2.48805	4.79605	3.99452	2.84211
	I	1.09548	0.935461	1.37107	1.48844	0.804964	1.16516	1.29372	1.85795	2.06015	1.12336	1.24159	0.980619	1.13022	0.989652	1.71797	1.6233	1.18023
	h	0.600137	0.527435	0.720165	0.711248	0.461591	0.529492	0.668038	0.818244	0.847737	0.591221	0.674211	0.590535	0.615912	0.59808	0.791495	0.749657	0.648148
	uh	0.611461	0.537386	0.733753	0.724668	0.4703	0.539483	0.680643	0.833683	0.863732	0.602376	0.686932	0.601677	0.627533	0.609364	0.806429	0.763802	0.660377
Hamedan	N	33	33	33	33	33	33	33	33	33	33	33	33	33	33	33	33	33
	Na	4	4	6	5	3	4	5	7	9	3	6	3	5	4	6	6	4
	Ne	3.39252	2.52668	3.43533	3	1.61333	2.19115	2.67568	5.52792	6.2948	2.22699	3.31003	1.99817	3.23145	2.87335	4.20463	3.69153	2.53846
	I	1.29451	1.07684	1.44092	1.32546	0.645196	1.02327	1.21609	1.80211	1.99366	0.932951	1.361	0.866184	1.31137	1.21231	1.57703	1.47704	1.06196
	h	0.705234	0.604224	0.708907	0.666667	0.380165	0.543618	0.626263	0.8191	0.841139	0.550964	0.697888	0.499541	0.690542	0.651974	0.762167	0.729109	0.606061
	uh	0.727273	0.623106	0.731061	0.6875	0.392045	0.560606	0.645833	0.844697	0.867424	0.568182	0.719697	0.515152	0.712121	0.672348	0.785985	0.751894	0.625
Mashhad	N	127	127	127	127	127	127	127	127	127	127	127	127	127	127	127	127	127
	Na	6	3	5	6	4	8	5	7	9	5	4	4	5	5	7	5	6
	Ne	3.03462	2.591	4.23	3.42369	2.36739	2.81434	2.89725	4.94603	6.16316	3.60425	3.37074	2.58768	3.17188	2.84111	4.61488	3.6188	2.93308
	I	1.31875	1.01867	1.51553	1.39997	1.00774	1.4191	1.2061	1.69532	1.92487	1.38588	1.29209	1.08514	1.24863	1.25442	1.68981	1.42081	1.25123
	h	0.670469	0.614049	0.763594	0.707917	0.577593	0.644677	0.654845	0.797818	0.837746	0.722549	0.703329	0.613553	0.684729	0.648025	0.78331	0.723665	0.659061
	uh	0.675791	0.618923	0.769654	0.713536	0.582177	0.649794	0.660042	0.804149	0.844394	0.728284	0.708911	0.618423	0.690164	0.653168	0.789526	0.729409	0.664292
birjand	N	27	27	27	27	27	27	27	27	27	27	27	27	27	27	27	27	27
	Na	5	4	4	5	3	5	4	6	8	4	5	4	5	4	6	6	4
	Ne	3.5561	2.12536	3.59113	3.98361	1.87404	3.15584	2.63177	4.26316	4.64331	3.35945	3.59113	2.03064	2.92771	3.24	4.26316	3.73846	2.77186
	I	1.39431	0.956122	1.3276	1.45539	0.752792	1.33525	1.10536	1.60047	1.75087	1.29203	1.40051	0.94881	1.30451	1.27303	1.59022	1.50636	1.15504
	h	0.718793	0.529492	0.721536	0.748971	0.466392	0.683128	0.620027	0.765432	0.784636	0.702332	0.721536	0.507545	0.658436	0.691358	0.765432	0.73251	0.639232
	uh	0.746439	0.549858	0.749288	0.777778	0.48433	0.709402	0.643875	0.794872	0.814815	0.729345	0.749288	0.527066	0.683761	0.717949	0.794872	0.760684	0.663818
zahedan	N	102	102	102	102	102	102	102	102	102	102	102	102	102	102	102	102	102
	Na	5	4	7	6	5	6	5	9	10	5	6	4	5	5	7	6	5
	Ne	2.99827	2.6036	4.37879	3.67633	1.5962	2.06101	2.91102	5.00674	7.03924	3.23507	3.45648	2.448	3.09827	2.52647	4.22927	4.33139	2.92083
	I	1.30082	1.08167	1.61598	1.46462	0.737921	1.09878	1.24536	1.85529	2.05332	1.30952	1.37681	1.00486	1.28913	1.16477	1.58266	1.60306	1.23596
	h	0.666474	0.615917	0.771626	0.727989	0.37351	0.514802	0.656478	0.800269	0.857939	0.690888	0.710688	0.591503	0.67724	0.604191	0.763552	0.769127	0.657632
	uh	0.673073	0.622015	0.779266	0.735197	0.377208	0.519899	0.662978	0.808193	0.866434	0.697729	0.717725	0.59736	0.683945	0.610173	0.771112	0.776742	0.664143
tehran	N	236	236	236	236	236	236	236	236	236	236	236	236	236	236	236	236	236
	Na	5	7	7	6	7	7	5	10	10	8	8	5	6	8	7	8	7
	Ne	3.09525	2.16632	3.73849	3.79349	1.87339	2.2009	2.84744	5.46039	6.44928	3.48536	3.46067	2.62767	3.43675	2.46967	4.93671	4.33095	2.85826
	I	1.29714	1.01689	1.45688	1.43804	0.845058	1.19106	1.21709	1.87342	1.99854	1.41013	1.39974	1.05711	1.37589	1.21577	1.70895	1.63239	1.2529
	h	0.676925	0.538387	0.732512	0.73639	0.466209	0.545641	0.648808	0.816863	0.844944	0.713085	0.711038	0.619434	0.709028	0.595088	0.797436	0.769104	0.650136
	uh	0.679805	0.540678	0.735629	0.739524	0.468193	0.547962	0.651569	0.820339	0.848539	0.71612	0.714064	0.62207	0.712045	0.59762	0.800829	0.772376	0.652903
shiraz	N	104	104	104	104	104	104	104	104	104	104	104	104	104	104	104	104	104
	Na	7	4	7	6	4	6	6	7	11	6	7	4	9	7	6	8	5
	Ne	2.93913	2.23934	4.14406	3.13144	1.72945	2.11415	2.68654	4.73141	5.33333	3.63685	2.72169	2.69055	4.11568	3.06576	4.35076	3.97063	2.96491
	I	1.305	0.993868	1.56877	1.28155	0.761494	1.11531	1.19179	1.6644	1.91099	1.39656	1.22887	1.06746	1.59792	1.32314	1.57636	1.59127	1.22718
	h	0.659763	0.553439	0.758691	0.680658	0.421783	0.526997	0.627774	0.788646	0.8125	0.725037	0.632581	0.628328	0.757027	0.673817	0.770155	0.748151	0.662722
	uh	0.666169	0.558813	0.766057	0.687267	0.425878	0.532114	0.633869	0.796303	0.820388	0.732076	0.638723	0.634429	0.764376	0.680358	0.777633	0.755414	0.669156
Isfahan	N	156	156	156	156	156	156	156	156	156	156	156	156	156	156	156	156	156
	Na	5	7	7	7	6	8	5	10	12	4	5	6	8	6	9	7	4
	Ne	3.60533	2.25584	3.72566	4.01849	1.79363	2.14112	2.77302	5.97936	6.90187	3.28155	3.17702	2.37842	3.39604	2.51613	4.81901	4.08459	2.74363
	I	1.39951	1.04485	1.45784	1.50102	0.862491	1.20892	1.17001	1.94559	2.10702	1.25268	1.24858	1.04566	1.40638	1.15963	1.77247	1.59523	1.12948
	h	0.722633	0.556706	0.731591	0.751151	0.442472	0.532955	0.639382	0.832758	0.855112	0.695266	0.68524	0.579553	0.705539	0.602564	0.792488	0.755178	0.635519
	uh	0.727295	0.560298	0.736311	0.755997	0.445327	0.536394	0.643507	0.838131	0.860629	0.699752	0.689661	0.583292	0.710091	0.606452	0.797601	0.76005	0.63962
Tabriz	N	41	41	41	41	41	41	41	41	41	41	41	41	41	41	41	41	41
	Na	2	3	5	5	3	5	5	9	7	3	5	3	4	6	7	6	4
	Ne	1.7639	2.2324	2.81575	3.66231	1.49688	2.24433	2.80634	4.98813	4.03118	2.83474	3.63067	2.89329	3.25145	2.48301	4.98813	3.72727	2.23835
	I	0.624644	0.939354	1.23419	1.42173	0.622651	1.11236	1.20187	1.85058	1.6049	1.06728	1.38263	1.07923	1.23443	1.21016	1.7312	1.53072	0.992964
	h	0.433076	0.552052	0.644854	0.726948	0.331945	0.554432	0.643664	0.799524	0.751933	0.647234	0.724569	0.654372	0.692445	0.597264	0.799524	0.731707	0.553242
	uh	0.443902	0.565854	0.660976	0.745122	0.340244	0.568293	0.659756	0.819512	0.770732	0.663415	0.742683	0.670732	0.709756	0.612195	0.819512	0.75	0.567073
Urumie	N	52	52	52	52	52	52	52	52	52	52	52	52	52	52	52	52	52
	Na	4	3	5	4	3	6	6	10	9	4	5	3	5	5	5	7	4
	Ne	1.69424	1.6589	2.60501	3.06576	1.5174	2.99778	2.34722	6.23041	5.38645	3.37157	3.31373	2.53659	3.40554	2.97143	3.47558	4.19876	2.75356
	I	0.786869	0.697386	1.12163	1.21932	0.58043	1.37523	1.12952	1.98856	1.85778	1.29101	1.32679	0.992982	1.36171	1.27409	1.38139	1.61746	1.12358
	h	0.409763	0.397189	0.616124	0.673817	0.340976	0.66642	0.573964	0.839497	0.814349	0.703402	0.698225	0.605769	0.706361	0.663462	0.712278	0.761834	0.636834
	uh	0.417798	0.404977	0.628205	0.687029	0.347662	0.679487	0.585219	0.855958	0.830317	0.717195	0.711916	0.617647	0.720211	0.676471	0.726244	0.776772	0.649321
golestan	N	81	81	81	81	81	81	81	81	81	81	81	81	81	81	81	81	81
	Na	6	4	10	11	9	8	8	11	10	4	6	10	12	9	6	11	9
	Ne	2.97281	2.14202	6.01375	5.71018	4.82781	4.50928	3.47695	6.95758	5.63176	3.52174	3.79907	5.33849	5.6707	5.12178	3.73846	5.61249	6.00274
	I	1.31008	0.943915	1.95929	1.96898	1.79732	1.68077	1.4453	2.0655	1.94128	1.31595	1.46789	1.90259	1.97748	1.86191	1.4704	1.93248	1.92109
	h	0.663618	0.53315	0.833714	0.824874	0.792867	0.778235	0.712391	0.856272	0.822436	0.716049	0.736778	0.812681	0.823655	0.804755	0.73251	0.821826	0.83341
	uh	0.671914	0.539815	0.844136	0.835185	0.802778	0.787963	0.721296	0.866975	0.832716	0.725	0.745988	0.82284	0.833951	0.814815	0.741667	0.832099	0.843827
khuz	N	33	33	33	33	33	33	33	33	33	33	33	33	33	33	33	33	33
	Na	5	3	5	6	6	5	6	9	5	3	4	7	5	4	3	4	4
	Ne	1.46964	2.05085	4.20463	4.59494	3.93141	3.71672	4.33865	6.0838	3.74227	1.93428	3.66667	3.52427	2.81395	3	2.68889	2.82857	3
	I	0.70004	0.859967	1.47628	1.63587	1.49399	1.41133	1.5767	1.93331	1.43025	0.759786	1.34084	1.51674	1.29035	1.1697	1.0417	1.16861	1.1697
	h	0.319559	0.512397	0.762167	0.782369	0.745638	0.730946	0.769513	0.835629	0.732782	0.483012	0.727273	0.716253	0.644628	0.666667	0.628099	0.646465	0.666667
	uh	0.329545	0.528409	0.785985	0.806818	0.768939	0.753788	0.793561	0.861742	0.755682	0.498106	0.75	0.738636	0.664773	0.6875	0.647727	0.666667	0.6875
Sari	N	101	101	101	101	101	101	101	101	101	101	101	101	101	101	101	101	101
	Na	5	3	6	7	6	5	12	11	5	3	5	8	7	4	3	5	4
	Ne	2.72827	2.09337	4.67293	3.78797	4.339	3.47564	6.82341	7.37599	3.22306	1.57935	3.62896	3.8861	2.49474	3.0333	2.45511	3.01894	3.04598
	I	1.20763	0.898402	1.62053	1.50034	1.58658	1.35402	2.09075	2.12426	1.33387	0.589483	1.37047	1.53813	1.29247	1.19676	0.989185	1.19064	1.21952
	h	0.633467	0.522302	0.786001	0.736006	0.769532	0.712283	0.853446	0.864425	0.689736	0.366827	0.724439	0.742672	0.599157	0.670326	0.592687	0.668758	0.671699
	uh	0.639802	0.527525	0.793861	0.743366	0.777228	0.719406	0.86198	0.873069	0.696634	0.370495	0.731683	0.750099	0.605149	0.67703	0.598614	0.675446	0.678416
Gilan	N	85	85	85	85	85	85	85	85	85	85	85	85	85	85	85	85	85
	Na	5	4	5	9	6	5	10	11	5	3	6	6	7	4	4	4	6
	Ne	1.87225	2.39318	4.17389	4.75642	3.64715	2.88884	4.67638	6.96721	3.60349	1.63795	3.84923	4.12151	3.03444	2.63782	2.47347	2.94778	3.21254
	I	0.931848	1.01906	1.47805	1.72555	1.39143	1.27178	1.7959	2.10899	1.40478	0.619681	1.47463	1.56229	1.40154	1.05606	1.02631	1.16562	1.32952
	h	0.465882	0.582145	0.760415	0.789758	0.725813	0.653841	0.786159	0.856471	0.722491	0.389481	0.740208	0.75737	0.67045	0.6209	0.595709	0.660761	0.68872
	uh	0.471429	0.589076	0.769468	0.79916	0.734454	0.661625	0.795518	0.866667	0.731092	0.394118	0.74902	0.766387	0.678431	0.628291	0.602801	0.668627	0.696919
Mean and SE over Pops for each Locus
		DYS19	DYS389I	DYS389II	DYS390	DYS391	DYS392	DYS393	DYS385a	DYS385b	DYS438	DYS439	DYS437	DYS448	DYS456	DYS458	DYS635	GATA H4
N	Mean	84.6875	84.6875	84.6875	84.6875	84.6875	84.6875	84.6875	84.6875	84.6875	84.6875	84.6875	84.6875	84.6875	84.6875	84.6875	84.6875	84.6875
	SE	13.6476	13.6476	13.6476	13.6476	13.6476	13.6476	13.6476	13.6476	13.6476	13.6476	13.6476	13.6476	13.6476	13.6476	13.6476	13.6476	13.6476
Na	Mean	4.875	3.9375	6.0625	6.3125	4.875	6.0625	5.9375	9.0625	8.75	4.25	5.375	4.875	6.125	5.25	6	6.4375	4.875
	SE	0.271953	0.322345	0.359035	0.425429	0.426956	0.309149	0.558784	0.392309	0.551513	0.33541	0.271953	0.507239	0.515388	0.403113	0.397911	0.446922	0.363719
Ne	Mean	2.79619	2.20855	3.92552	3.8234	2.43286	2.63262	3.28303	5.76044	5.41022	2.87178	3.4142	2.87094	3.25707	2.93475	4.02354	3.87869	3.07008
	SE	0.183347	0.0592444	0.19509	0.196062	0.277547	0.195869	0.28335	0.222326	0.313502	0.176237	0.0741771	0.226782	0.189172	0.158184	0.212658	0.169713	0.204721
I	Mean	1.17198	0.953216	1.47777	1.47298	0.988804	1.22174	1.32297	1.89323	1.82763	1.13035	1.34375	1.16135	1.34961	1.23741	1.50045	1.50684	1.23406
	SE	0.0658822	0.0243017	0.0462096	0.0502173	0.0948298	0.0529644	0.0691584	0.038213	0.0623951	0.0674437	0.0194869	0.0741147	0.0500753	0.046426	0.0648734	0.0510485	0.0502745
h	Mean	0.611347	0.542061	0.736013	0.728474	0.522851	0.590864	0.672713	0.822475	0.803899	0.625235	0.70487	0.625931	0.681411	0.64903	0.737786	0.734894	0.66085
	SE	0.0323577	0.0130046	0.0129966	0.013404	0.0399392	0.0275464	0.0183138	0.00687157	0.0132247	0.0295129	0.00690643	0.022623	0.0138128	0.0130794	0.0175476	0.0114331	0.0141709
uh	Mean	0.621382	0.551165	0.748319	0.740773	0.531561	0.601094	0.684013	0.836354	0.817418	0.635707	0.716896	0.636273	0.692849	0.660127	0.750273	0.747247	0.671902
	SE	0.0327142	0.013032	0.0126349	0.0135349	0.0405092	0.0283324	0.0183885	0.00662161	0.0130463	0.0297725	0.00761063	0.0225853	0.013674	0.013622	0.0178059	0.011232	0.0139754
Na = No. of Different Alleles, Ne = No. of Effective Alleles = 1 / (Sum pi^2), I = Shannon's Information Index = -1* Sum (pi * Ln (pi)), h = Diversity = 1 - Sum pi^2 , uh = Unbiased Diversity = (N / (N-1)) * h(Where pi is the frequency of the ith allele for the population & Sum pi^2 is the sum of the squared population allele frequencies.)
Grand Mean and SE over Pops and Loci
		Total
N	Mean	84.6875
	SE	3.21082
Na	Mean	5.82721
	SE	0.126356
Ne	Mean	3.4467
	SE	0.0746924
I	Mean	1.34083
	SE	0.0202356
h	Mean	0.673571
	SE	0.00682681
uh	Mean	0.684903
	SE	0.00691946
