# Supplementary material for: Haplotype diversity of 17 Y-STR in the Iranian population
Source: BMC Genomics. 2024 Apr 2;25:332. doi: 10.1186/s12864-024-10217-1 (PMC10986111; doi:10.1186/s12864-024-10217-1)
Supplement: Supplementary file 3 — Supplementary Material 3 [file 12864_2024_10217_MOESM3_ESM.xlsx]

## Sheet: Sheet1
Supplementary Table 3 - Pair wise genetic distance (F st) between studied population and the Iranian populations used for comparison from YHRD
Population	Kermanshah	Kurdestan	Ilam	Hamedan	URM	TBZ	Tehran	KHUZ	gol-s	Mazan	Gilan	Shiraz, Fars Province, Iran	Isfahan, Isfahan Province, Iran	Mashhad,Razavi khorasan,Iran	Birjand,South khorasan,Iran	Zahedan,Sistan and Baluchestan,Iran	Ahvaz, Iran [Arab]	Izeh, Iran [Bakthiari]	Zahedan, Iran [Baloch]	Rasht, Iran [Gilaki]	Iran [Kurd]	Lorestan, Iran [Lor]	Kohgiluyeh-Buyer Ahmad, Iran [Lurs]	Mazandaran, Iran [Mazani]	Fars, Iran [Qashqaee]	Masal, Iran [South Talysh]	Ardabil, Iran [Turk]	Yazd, Iran [Zoroastrian]
Kermanshah	-	1	1	1	1	1	1	1	1	1	1	1	1	1	1	1	1	0	1	1	1	0.0098	1	0.0955	0.0004	0.0253	1	1
Kurdestan	0	-	1	1	1	1	1	1	1	1	1	1	1	1	1	1	1	0.0005	1	1	1	0.0289	1	0.1766	0.0019	0.0492	1	1
Ilam	0	0	-	1	1	1	1	1	1	1	1	1	1	1	1	1	1	0.0135	1	1	1	0.166	1	0.1582	0.0018	0.0429	1	1
Hamedan	0	0	0	-	1	1	1	1	1	1	1	1	1	1	1	1	1	0.0596	1	1	1	0.2359	1	0.2573	0.0067	0.0913	1	1
URM	0	0	0	0	-	1	1	1	1	1	1	1	1	1	1	1	1	0.0004	1	1	1	0.0313	1	0.1706	0.0019	0.0553	1	1
TBZ	0	0	0	0	-0.0006	-	1	1	1	1	1	1	1	1	1	1	1	0.048	1	1	1	0.2503	1	0.2364	0.0057	0.0891	1	1
Tehran	0	0	0	-0.0001	0	0	-	1	1	1	1	1	1	1	1	1	1	0	1	1	1	0.0004	1	0.0036	0.0001	0.0041	1	1
KHUZ	0	0	0	0	0	0	0	-	1	1	1	1	1	1	1	1	1	0.1915	1	1	1	0.256	1	0.2355	0.0062	0.0906	1	1
gol-s	0	0	0	0	0	0	0	0	-	1	1	1	1	1	1	1	1	0	1	1	1	0.0084	1	0.0722	0.0006	0.0227	1	1
Mazan	0	0	0	0	0	0	0	0	0	-	1	1	1	1	1	1	1	0	1	1	1	0.005	1	1	0	0.0164	1	1
Gilan	0	0	0	-0.0004	0	0	-0.0001	0	0	0	-	1	1	1	1	1	1	0.0001	1	1	1	0.0125	1	0.0795	0.0003	0.0233	1	1
Shiraz, Fars Province, Iran	0	0	0	0	0	0	0	0	0	0	0	-	1	1	1	1	1	0	1	1	1	0.0043	1	0.0378	0.0001	0.016	1	1
Isfahan, Isfahan Province, Iran	0	0	0	0	0	0	0	0	0	0	0	0	-	1	1	1	1	0.0001	1	1	1	0.001	1	0.0002	0	0.0085	1	1
Mashhad,Razavi khorasan,Iran	0	0	0	0	0	0	0	0	0	0	0	0	0	-	1	1	1	0	1	1	1	0.0016	1	0.0015	0.0001	0.0117	1	1
Birjand,South khorasan,Iran	0	0	0	0	0	0	0	0	0	0	0	0	0	0	-	1	1	0.0904	1	1	1	0.2547	1	0.303	0.0115	0.1239	1	1
Zahedan,Sistan and Baluchestan,Iran	0	0	0	0	0	0	0	0	0	0	0	0	0	0	0	-	1	0	1	1	1	0.0054	1	0.0371	0.0004	0.0156	1	1
Ahvaz, Iran [Arab]	0	0	0	-0.0009	0	0	0	0	0	0	0	0	0	0	0	0	-	0.1229	1	1	1	0.2482	1	0.2473	0.0082	0.0904	1	1
Izeh, Iran [Bakthiari]	0.003	0.003	0.0026	0.0031	0.003	0.0031	0.003	0.0017	0.003	0.003	0.003	0.003	0.0027	0.003	0.0031	0.003	0.0024	-	0.0003	0.0302	0.0006	0.0066	0.3009	0	0.0002	0.0501	0.2998	0.3652
Zahedan, Iran [Baloch]	0	-0.0003	0	0	0	0	-0.0001	0	-0.0002	0	0	0	-0.0003	0	0	0	0	0.003	-	1	1	0.0177	1	0.2868	0.0011	0.0385	1	1
Rasht, Iran [Gilaki]	0	0	0	0	0	0	0	0	0	0	0	0	0	0	0	0	0	0.003	0	-	1	0.0425	1	0.2348	0.0033	0.0648	1	1
Iran [Kurd]	-0.0005	0	-0.0014	0	-0.0004	0	-0.0002	0	0	0	0	0	0	0	0	0	0	0.003	0	0	-	0.1696	1	0.1571	0.002	0.0461	1	1
Lorestan, Iran [Lor]	0.0015	0.0015	0.001	0.0015	0.0015	0.0015	0.0015	0.0015	0.0015	0.0015	0.0015	0.0015	0.0015	0.0015	0.0015	0.0015	0.0015	0.0045	0.0015	0.0015	0.001	-	0.4803	0.0132	0.0019	0.0829	0.4379	0.5667
Kohgiluyeh-Buyer Ahmad, Iran [Lurs]	0	0	0	0	0	0	0	0	0	0	0	-0.0011	0	0	0	0	0	0.0033	0	0	0	0.0016	-	0.5302	0.134	0.5165	1	1
Mazandaran, Iran [Mazani]	0.0004	0.0004	0.0004	0.0004	0.0004	0.0004	0.0003	0.0004	0.0004	-0.0077	0.0004	0.0004	0.0004	0.0004	0.0004	0.0004	0.0004	0.0034	0.0002	0.0004	0.0004	0.0019	0.0004	-	0.0001	0.0204	0.4988	0.6589
Fars, Iran [Qashqaee]	0.0266	0.0268	0.0268	0.0272	0.0268	0.0272	0.0262	0.0272	0.0265	0.0264	0.0265	0.0264	0.0263	0.0263	0.0275	0.0264	0.0272	0.0301	0.0267	0.027	0.0268	0.0287	0.0301	0.0267	-	0.0486	0.1131	0.2757
Masal, Iran [South Talysh]	0.0045	0.0045	0.0045	0.0046	0.0045	0.0046	0.0044	0.0046	0.0045	0.0045	0.0045	0.0045	0.0045	0.0045	0.0046	0.0045	0.0046	0.0077	0.0045	0.0045	0.0045	0.0061	0.005	0.0049	0.0333	-	0.4992	0.5767
Ardabil, Iran [Turk]	0	0	0	0	0	0	0	0	0	0	0	0	0	0	0	0	0	0.0032	0	0	0	0.0016	0	0.0004	0.0294	0.0049	-	1
Yazd, Iran [Zoroastrian]	0	0	0	0	0	0	0	0	0	0	0	0	0	0	0	0	0	0.0035	0	0	0	0.0017	0	0.0004	0.0319	0.0053	0	-
