# Supplementary material for: Haplotype diversity of 17 Y-STR in the Iranian population
Source: BMC Genomics. 2024 Apr 2;25:332. doi: 10.1186/s12864-024-10217-1 (PMC10986111; doi:10.1186/s12864-024-10217-1)
Supplement: Supplementary file 4 — Supplementary Material 4 [file 12864_2024_10217_MOESM4_ESM.xlsx]

## Sheet: tab4
Supplementary Table 4 - Pair wise genetic distance (F st) between studied population and neighbour countries populations used for comparison from YHRD
Population	Kermanshah	Kurdestan	Ilam	Hamedan	URM	TBZ	Tehran	KHUZ	gol-s	Mazan	Gilan	Shiraz, Fars Province, Iran	Isfahan, Isfahan Province, Iran	Mashhad,Razavi khorasan,Iran	Birjand,South khorasan,Iran	Zahedan,Sistan and Baluchestan,Iran	Afghanistan	Iraq	Pakistan	Turkey	United Arab Emirates
Kermanshah	-	1	1	1	1	1	1	1	1	1	1	1	1	1	1	1	0.0024	0.1112	0.0772	0.1598	0.0271
Kurdestan	0	-	1	1	1	1	1	1	1	1	1	1	1	1	1	1	0.0144	0.1594	0.1477	0.2214	0.0705
Ilam	0	0	-	1	1	1	1	1	1	1	1	1	1	1	1	1	0.0111	0.1305	0.1268	0.1994	0.0697
Hamedan	0	0	0	-	1	1	1	1	1	1	1	1	1	1	1	1	0.0473	0.2295	0.1609	0.2912	0.13
URM	0	0	0	0	-	1	1	1	1	1	1	1	1	1	1	1	0.0168	0.1381	0.1485	0.3373	0.0687
TBZ	0	0	0	0	-0.0006	-	1	1	1	1	1	1	1	1	1	1	0.0391	0.2101	0.1692	0.1477	0.1244
Tehran	0	0	0	-0.0001	0	0	-	1	1	1	1	1	1	1	1	1	0	0.0005	0.0028	0.0158	0
KHUZ	0	0	0	0	0	0	0	-	1	1	1	1	1	1	1	1	0.049	0.2859	0.1715	0.1388	0.1372
gol-s	0	0	0	0	0	0	0	0	-	1	1	1	1	1	1	1	0.0031	0.0633	0.0665	0.1376	0.0201
Mazan	0	0	0	0	0	0	0	0	0	-	1	1	1	1	1	1	0.0006	0.0362	0.0378	0.0978	0.0088
Gilan	0	0	0	-0.0004	0	0	-0.0001	0	0	0	-	1	1	1	1	1	0.0015	0.0666	0.0639	0.205	0.0267
Shiraz, Fars Province, Iran	0	0	0	0	0	0	0	0	0	0	0	-	1	1	1	1	0.0009	0.0285	0.0344	0.1083	0.017
Isfahan, Isfahan Province, Iran	0	0	0	0	0	0	0	0	0	0	0	0	-	1	1	1	0	0.0086	0.0115	0.0742	0.0019
Mashhad,Razavi khorasan,Iran	0	0	0	0	0	0	0	0	0	0	0	0	0	-	1	1	0.0003	0.0131	0.0193	0.0685	0.003
Birjand,South khorasan,Iran	0	0	0	0	0	0	0	0	0	0	0	0	0	0	-	1	0.0695	0.2103	0.1359	0.1039	0.1501
Zahedan,Sistan and Baluchestan,Iran	0	0	0	0	0	0	0	0	0	0	0	0	0	0	0	-	0.0007	0.033	0.0366	0.1034	0.0108
Afghanistan	0.0028	0.0028	0.0028	0.0028	0.0028	0.0028	0.0027	0.0027	0.0025	0.0027	0.0028	0.0027	0.0027	0.0027	0.0028	0.0027	-	0	0	0	0
Iraq	0.0003	0.0004	0.0004	0.0004	0.0004	0.0004	0.0004	0.0002	0.0004	0.0004	0.0004	0.0004	0.0004	0.0004	0.0004	0.0004	0.0031	-	0	0	0
Pakistan	0.0004	0.0004	0.0003	0.0003	0.0004	0.0004	0.0003	0.0003	0.0003	0.0003	0.0003	0.0004	0.0004	0.0004	0.0004	0.0004	0.0027	0.0007	-	0	0
Turkey	0.0001	0.0001	0.0001	0	0	0.0001	0.0001	0.0001	0.0001	0.0001	0.0001	0.0001	0.0001	0.0001	0.0001	0.0001	0.0028	0.0005	0.0005	-	0
United Arab Emirates	0.0008	0.0008	0.0007	0.0008	0.0008	0.0008	0.0008	0.0008	0.0008	0.0008	0.0008	0.0007	0.0008	0.0008	0.0008	0.0008	0.0035	0.0012	0.0011	0.0009	-
